# Supplementary material for: An Integrated AI Framework for Occupational Health: Predicting Burnout, Long COVID, and Extended Sick Leave in Healthcare Workers
Source: Healthcare (Basel). 2025 Sep 10;13(18):2266. doi: 10.3390/healthcare13182266 (PMC12469670; doi:10.3390/healthcare13182266)
Supplement: Supplementary file 1 [file healthcare-13-02266-s001.zip]

Archive with 1 entries (1 files):
- healthcare-3840827-supplementary.pdf
